# Supplementary material for: Hydroxy- and Hydro-Perfluoroalkylation of Styrenes by Controlling the Quenching Cycle of Eosin Y
Source: Molecules. 2023 Nov 14;28(22):7577. doi: 10.3390/molecules28227577 (PMC10674426; doi:10.3390/molecules28227577)
Supplement: Supplementary file 1 [file molecules-28-07577-s001.zip]

Archive with 1 entries (1 files):
- molecules-2703371-supplementary.pdf
